# Supplementary material for: DBI Mediates the Progression of Ankylosing Spondylitis by Regulating CD56dim NK Cells Cytotoxicity Function
Source: Anal Cell Pathol (Amst). 2025 Nov 28;2025:3279688. doi: 10.1155/ancp/3279688 (PMC12661905; doi:10.1155/ancp/3279688)
Supplement: Supplementary file 3 — Supporting Information 3 File S2: 316 genes screened based on univariate logistic regression algorithm. [file ANCP-2025-3279688-s001.xlsx]

## Sheet: Sheet 1
Gene	OR	CI	P-value	ADJ_P
CD81	0.01	0-0.1	0	0
TUBB	0	0-0.04	0	0
CALM3	0	0-0.1	0	0
CCND3	0	0-0.03	0	0
DPP7	0.01	0-0.26	0	0
HDAC1	0.01	0-0.14	0	0
SQSTM1	0	0-0.01	0	0
CDC37	0	0-0.02	0	0
NT5C	0	0-0.1	0	0
KLHL22	0	0-0.04	0	0
RPS6KB2	0	0-0.11	0	0
COMT	0	0-0.08	0	0
NUP62	0	0-0.07	0	0
ALDH9A1	0	0-0.03	0	0
RXRB	0	0-0.03	0	0
PTBP1	0	0-0.05	0	0
AKR7A2	0	0-0.06	0	0
BRD2	0	0-0.1	0	0
PSMC5	0	0-0.06	0	0
PSMD8	0	0-0.06	0	0
UBE2N	0	0-0.09	0	0
ARAF	0	0-0.08	0	0
ALAD	0	0-0.03	0	0
MAN1B1	0	0-0.01	0	0
SPHK2	0	0-0.01	0	0
PTGES2	0	0-0.06	0	0
CSNK1E	0	0-0.02	0	0
GALT	0	0-0.01	0	0
TMED1	0	0-0.03	0	0
ABCA1	15.59	2.52-96.48	0	0
CD247	0.06	0.01-0.4	0	0
S100A10	0.03	0-0.31	0	0
CYBB	35.26	3.48-357.58	0	0
XBP1	0.04	0-0.36	0	0
PPA1	0.04	0-0.34	0	0
CD7	0.05	0.01-0.34	0	0
NDUFS5	0	0-0.1	0	0
PPIA	0.01	0-0.12	0	0
NDUFA12	0	0-0.03	0	0
HLA-DPA1	0.04	0.01-0.37	0	0
APOBEC3G	0.01	0-0.15	0	0
SEM1	0	0-0.03	0	0
CD69	0.02	0-0.2	0	0
SBK1	0.02	0-0.26	0	0
VEGFB	0.01	0-0.12	0	0
HINT1	0.02	0-0.26	0	0
NDUFB5	0	0-0.04	0	0
GSTP1	0	0-0.03	0	0
SLC25A5	0	0-0.07	0	0
LDHA	0	0-0.1	0	0
DBI	0	0-0.02	0	0
PSMB6	0	0-0.1	0	0
TUBA1B	0	0-0.03	0	0
ERP29	0.01	0-0.26	0	0
PSMB10	0	0-0.04	0	0
EPRS1	0.01	0-0.23	0	0
SAE1	0	0-0.16	0	0
GLO1	0.01	0-0.25	0	0
NDUFA1	0	0-0	0	0
PTGER2	0	0-0.12	0	0
NDUFB9	0	0-0.1	0	0
M6PR	0	0-0.02	0	0
PSMA6	0	0-0.03	0	0
NDUFB7	0	0-0.02	0	0
NDUFB8	0	0-0.08	0	0
PSMB7	0	0-0.01	0	0
APRT	0.01	0-0.25	0	0
PRPS1	0	0-0.13	0	0
ACAT1	0	0-0.1	0	0
MDH2	0	0-0.04	0	0
PSMA4	0	0-0.07	0	0
NEDD8	0	0-0.01	0	0
DDOST	0	0-0.14	0	0
NDUFB2	0	0-0.12	0	0
NCK1	0	0-0.04	0	0
HCP5	0	0-0.11	0	0
NDUFB11	0	0-0.06	0	0
NDUFS4	0	0-0.01	0	0
MANF	0.02	0-0.25	0	0
PSMA1	0	0-0.01	0	0
TOB1	0	0-0.04	0	0
PSMC6	0	0-0.11	0	0
CRBN	0	0-0.15	0	0
PSMC2	0	0-0.06	0	0
PDHB	0	0-0.06	0	0
PSMB1	0	0-0.04	0	0
ADK	0	0-0.02	0	0
AK2	0	0-0.13	0	0
RBMX	0	0-0.04	0	0
PSMC3	0	0-0.05	0	0
NDUFAF2	0	0-0.09	0	0
CFL1	0	0-0.09	0	0
EIF3A	0	0-0.07	0	0
NDUFA8	0	0-0.03	0	0
SSR2	0	0-0.05	0	0
NDUFS3	0	0-0.09	0	0
PSMB2	0	0-0.14	0	0
VKORC1	0	0-0.03	0	0
IL12RB1	0	0-0.1	0	0
ACAT2	0	0-0.04	0	0
CAMLG	0	0-0.1	0	0
STN1	0	0-0.07	0	0
UQCRB	0	0-0.01	0	0
ADH5	0	0-0.07	0	0
VPS35	0	0-0.01	0	0
PSMD14	0	0-0.13	0	0
VDAC3	0	0-0.07	0	0
MED19	0	0-0.03	0	0
RIOK2	0	0-0.01	0	0
PIGK	0	0-0.03	0	0
HSPA4	0	0-0.03	0	0
PSMD10	0	0-0.01	0	0
NDUFA11	0	0-0.02	0	0
POLA2	0	0-0	0	0
DIABLO	0	0-0.05	0	0
NDUFAF4	0	0-0.09	0	0
NDUFA9	0	0-0.04	0	0
PMVK	0	0-0.01	0	0
PDHA1	0	0-0	0	0
PIN1	0	0-0.03	0	0
NDUFS7	0	0-0.08	0	0
AGA	0	0-0	0	0
GGCT	0	0-0.01	0	0
MFNG	0	0-0.03	0	0
PTPN2	0	0-0.02	0	0
FABP5	0	0-0.04	0	0
TUBG1	0	0-0.01	0	0
MGAM	10.19	2.14-48.58	0	0
MME	11.19	2.37-52.92	0	0
ANPEP	42.47	4.85-371.93	0	0
C5AR1	31.57	4.09-243.94	0	0
PYGL	11.32	2.16-59.42	0	0
RGS2	33.59	3.35-336.55	0	0
ADA	0.01	0-0.19	0	0
NAE1	0.01	0-0.24	0	0
BRD9	0	0-0.13	0	0
AKR1B1	0	0-0.15	0	0
ACP1	0.01	0-0.18	0	0
NDUFB4	0	0-0.02	0	0
SRSF10	0	0-0.12	0	0
PSMC4	0	0-0	0	0
ATG4B	0	0-0.01	0	0
RHEB	0	0-0.03	0	0
KLHL36	0	0-0	0	0
EIF4E	0	0-0.01	0	0
GNPTG	0	0-0	0	0
GTF2B	0	0-0.04	0	0
OPN3	0	0-0.01	0	0
LTB	0.04	0-0.38	0.01	0.0191541
SLC40A1	34.94	2.75-443.81	0.01	0.0191541
SNAP23	37.44	2.76-507.32	0.01	0.0191541
CLCN7	0.01	0-0.22	0.01	0.0191541
ARRB1	0.01	0-0.23	0.01	0.0191541
DDB1	0	0-0.3	0.01	0.0191541
RNPEP	0.01	0-0.33	0.01	0.0191541
PLEK	0.02	0-0.41	0.01	0.0191541
LTA	0.02	0-0.38	0.01	0.0191541
TNFRSF14	0	0-0.19	0.01	0.0191541
VCP	0	0-0.15	0.01	0.0191541
COPA	0	0-0.21	0.01	0.0191541
KHSRP	0	0-0.26	0.01	0.0191541
CD3D	0.09	0.01-0.52	0.01	0.0191541
RPSA	0.11	0.02-0.65	0.01	0.0191541
CDKN2D	34.15	2.05-569.07	0.01	0.0191541
RPL10	0.01	0-0.28	0.01	0.0191541
NME1	0.07	0.01-0.56	0.01	0.0191541
NPM1	0.03	0-0.36	0.01	0.0191541
HSP90B1	0.05	0-0.47	0.01	0.0191541
HSP90AA1	0.01	0-0.22	0.01	0.0191541
ACTN1	36.21	2.25-581.73	0.01	0.0191541
SRPRB	0	0-0.18	0.01	0.0191541
MGST3	0.01	0-0.22	0.01	0.0191541
VAMP8	0.01	0-0.31	0.01	0.0191541
RPS2	0.01	0-0.24	0.01	0.0191541
LPAR5	0.01	0-0.28	0.01	0.0191541
DNAJA1	0.01	0-0.25	0.01	0.0191541
ATRAID	0	0-0.15	0.01	0.0191541
GPR18	0.01	0-0.31	0.01	0.0191541
ITPA	0	0-0.21	0.01	0.0191541
PSMA3	0	0-0.17	0.01	0.0191541
PRMT6	0	0-0.17	0.01	0.0191541
NDUFS8	0	0-0.23	0.01	0.0191541
CYP20A1	0	0-0.27	0.01	0.0191541
PPP2CA	0	0-0.08	0.01	0.0191541
TMSB10	0	0-0.16	0.01	0.0191541
ACKR3	0	0-0.25	0.01	0.0191541
ATF4	0	0-0.12	0.01	0.0191541
HPRT1	0.01	0-0.35	0.01	0.0191541
PRMT3	0	0-0.22	0.01	0.0191541
DERL1	0	0-0.34	0.01	0.0191541
PPIH	0	0-0.18	0.01	0.0191541
PSMB5	0.01	0-0.36	0.01	0.0191541
EIF2B1	0	0-0.14	0.01	0.0191541
CDKN2C	0	0-0.12	0.01	0.0191541
NDUFA7	0	0-0.15	0.01	0.0191541
MAPKAPK5	0	0-0.11	0.01	0.0191541
AIFM1	0	0-0.09	0.01	0.0191541
UCHL5	0	0-0.08	0.01	0.0191541
NAPEPLD	0	0-0.06	0.01	0.0191541
KLHL20	0	0-0.18	0.01	0.0191541
TASP1	0	0-0.07	0.01	0.0191541
LRRK2	12.36	1.94-78.66	0.01	0.0191541
RTN3	17.7	2.07-151.01	0.01	0.0191541
CXCR1	13.47	1.91-95.1	0.01	0.0191541
LPAR2	15.14	1.71-134.3	0.01	0.0191541
F5	18.82	2.07-171.04	0.01	0.0191541
PECAM1	26.57	2.17-325.87	0.01	0.0191541
DNMT1	0.02	0-0.43	0.01	0.0191541
PAK1	35.45	2.81-446.73	0.01	0.0191541
CTBS	28.82	2.04-406.22	0.01	0.0191541
LPIN1	0.02	0-0.4	0.01	0.0191541
TNFRSF1A	25.94	1.95-344.88	0.01	0.0191541
MUTYH	0	0-0.14	0.01	0.0191541
STK25	0	0-0.23	0.01	0.0191541
DCK	0	0-0.2	0.01	0.0191541
DPYD	38	2-722.53	0.02	0.0326804
PARP4	0	0-0.36	0.02	0.0326804
AURKAIP1	0	0-0.37	0.02	0.0326804
KDM1A	0	0-0.34	0.02	0.0326804
PSME2	0.05	0-0.57	0.02	0.0326804
CRYZ	0.09	0.01-0.64	0.02	0.0326804
MKNK1	14.81	1.5-146.02	0.02	0.0326804
STAT4	0.08	0.01-0.69	0.02	0.0326804
MIF	0.05	0-0.66	0.02	0.0326804
CD48	0.04	0-0.62	0.02	0.0326804
ATIC	0.04	0-0.58	0.02	0.0326804
ICAM2	0.02	0-0.54	0.02	0.0326804
FKBP11	0.02	0-0.51	0.02	0.0326804
PRMT1	0.01	0-0.48	0.02	0.0326804
DGAT2	25.58	1.54-425.38	0.02	0.0326804
C1RL	40.78	1.92-867.53	0.02	0.0326804
HSPA9	0	0-0.38	0.02	0.0326804
PCNA	0.01	0-0.46	0.02	0.0326804
ACADM	0.01	0-0.41	0.02	0.0326804
RRAS2	0.01	0-0.39	0.02	0.0326804
SUV39H1	0.01	0-0.48	0.02	0.0326804
CDK4	0	0-0.36	0.02	0.0326804
CHI3L2	0.01	0-0.51	0.02	0.0326804
TMEM9B	0	0-0.5	0.02	0.0326804
CTNNBL1	0	0-0.38	0.02	0.0326804
PSMB4	0	0-0.48	0.02	0.0326804
FAM3C	0	0-0.4	0.02	0.0326804
RYK	0	0-0.41	0.02	0.0326804
DUT	0	0-0.24	0.02	0.0326804
RIOK1	0	0-0.22	0.02	0.0326804
HSD17B10	0	0-0.23	0.02	0.0326804
IL23A	0	0-0.22	0.02	0.0326804
EBP	0	0-0.27	0.02	0.0326804
LILRA5	5.86	1.31-26.09	0.02	0.0326804
SLC22A4	8.27	1.33-51.28	0.02	0.0326804
CD93	6.84	1.37-34.15	0.02	0.0326804
CD96	0.07	0.01-0.64	0.02	0.0326804
RHOB	12.71	1.57-103.02	0.02	0.0326804
APAF1	24.61	1.78-339.72	0.02	0.0326804
TDP2	30.23	1.82-501.34	0.02	0.0326804
ICAM3	40.32	1.74-935.36	0.02	0.0326804
SPOPL	46.35	1.68-1277.15	0.02	0.0326804
IRAK3	7.2	1.22-42.51	0.03	0.0462774
RASGRP1	0.09	0.01-0.8	0.03	0.0462774
HNRNPA1	0.06	0.01-0.78	0.03	0.0462774
P2RX1	26	1.38-488.33	0.03	0.0462774
PRDX1	0.03	0-0.71	0.03	0.0462774
SYK	16.95	1.37-209.79	0.03	0.0462774
NDUFA3	0.02	0-0.73	0.03	0.0462774
FH	0.01	0-0.62	0.03	0.0462774
SLAMF1	0	0-0.5	0.03	0.0462774
PSMD6	0.01	0-0.59	0.03	0.0462774
FNTA	0.01	0-0.63	0.03	0.0462774
GNE	0	0-0.5	0.03	0.0462774
DNAJB11	0.02	0-0.62	0.03	0.0462774
RARS1	0	0-0.53	0.03	0.0462774
IGF2R	13.48	1.24-146.94	0.03	0.0462774
PAK2	22.88	1.36-384.99	0.03	0.0462774
MAP4K1	0.06	0-0.73	0.03	0.0462774
DUSP6	7.4	1.14-48.19	0.04	0.057246
EZR	0.09	0.01-0.89	0.04	0.057246
NENF	0.03	0-0.81	0.04	0.057246
MFGE8	0.05	0-0.9	0.04	0.057246
GAK	0.02	0-0.86	0.04	0.057246
ZBTB22	0	0-0.75	0.04	0.057246
CEACAM1	6.98	1.05-46.61	0.04	0.057246
CD52	0.12	0.01-0.93	0.04	0.057246
IRS2	9.16	1.12-74.84	0.04	0.057246
NCL	0.05	0-0.93	0.04	0.057246
CXCR3	0.06	0-0.86	0.04	0.057246
PSME1	0.02	0-0.8	0.04	0.057246
GAA	29.19	1.17-731.36	0.04	0.057246
ACTN4	39.5	1.15-1357.1	0.04	0.057246
SLC25A6	0.05	0-0.82	0.04	0.057246
MT1F	0.04	0-0.9	0.04	0.057246
SOD1	0.06	0-0.88	0.04	0.057246
KRT10	0.02	0-0.8	0.04	0.057246
VDAC2	0.02	0-0.89	0.04	0.057246
CA5B	0.06	0-0.92	0.04	0.057246
RPS27	0.01	0-0.76	0.04	0.057246
BOLA3	0.04	0-0.91	0.04	0.057246
TMEM97	0	0-0.87	0.04	0.057246
CNPY4	0	0-0.64	0.04	0.057246
PTGS2	5.28	1.04-26.88	0.04	0.057246
CPD	11.75	1.12-123.32	0.04	0.057246
TLR1	10.77	1.06-109.38	0.04	0.057246
LGALS9	16.9	1.02-279.96	0.05	0.0690632
NMT1	0.01	0-0.92	0.05	0.0690632
RPL13	0.18	0.03-0.98	0.05	0.0690632
PTMA	0.1	0.01-0.98	0.05	0.0690632
SIGLEC5	8.2	0.97-69.13	0.05	0.0690632
PSMA5	0.05	0-0.99	0.05	0.0690632
KHDRBS1	0.04	0-1.04	0.05	0.0690632
GNL3	0.02	0-0.98	0.05	0.0690632
UCHL3	0	0-0.97	0.05	0.0690632
ACYP2	0	0-1.11	0.05	0.0690632
CDA	4.37	1.03-18.64	0.05	0.0690632
PGLYRP1	5.06	1.03-24.9	0.05	0.0690632
TIMP2	7.42	0.98-56.02	0.05	0.0690632
TLR4	10.71	1.02-112.26	0.05	0.0690632
TGFA	19.21	0.98-376.4	0.05	0.0690632
