# Supplementary material for: DBI Mediates the Progression of Ankylosing Spondylitis by Regulating CD56dim NK Cells Cytotoxicity Function
Source: Anal Cell Pathol (Amst). 2025 Nov 28;2025:3279688. doi: 10.1155/ancp/3279688 (PMC12661905; doi:10.1155/ancp/3279688)
Supplement: Supplementary file 4 — Supporting Information 4 File S3: Related information of 26 targeted drugs. [file ANCP-2025-3279688-s003.xlsx]

## Sheet: Sheet1
Term	P-value	Q-value	Z-score	Combined score	Target gene	Hazard health
SMI-16a Up	0.007	0.007562	19860	98540	DBI	No
Indapamide Up	0.007	0.007562	19860	98540	DBI	Yes
Tropicamide Up	0.00705	0.007562	19859	98400	DBI	Yes
RRD-251 Up	0.00705	0.007562	19859	98400	DBI	No
LY 487379 Up	0.0071	0.007562	19858	98250	DBI	No
Timapiprant Up	0.0071	0.007562	19858	98250	DBI	No
Carbamazepine Up	0.0071	0.007562	19858	98250	DBI	Yes
VPC23019 Up	0.00715	0.007562	19857	98110	DBI	No
Bromfenac Up	0.00715	0.007562	19857	98110	DBI	No
UK 383367 Up	0.00715	0.007562	19857	98110	DBI	No
AGI-6780 Up	0.00715	0.007562	19857	98110	DBI	No
Anastrozole Up	0.00715	0.007562	19857	98110	DBI	Yes
NSC43673 Up	0.00715	0.007562	19857	98110	DBI	No
Roxatidine Up	0.0072	0.007562	19856	97960	DBI	No
Pimavanserin Up	0.0072	0.007562	19856	97960	DBI	No
Bexarotene Up	0.0072	0.007562	19856	97960	DBI	Yes
Cetrorelix Up	0.0072	0.007562	19856	97960	DBI	Yes
Dichlorisone Up	0.0072	0.007562	19856	97960	DBI	No
CHEMBL383736 Up	0.0072	0.007562	19856	97960	DBI	No
DP-agonist13 Up	0.0072	0.007562	19856	97960	DBI	No
Ralfinamide Up	0.0072	0.007562	19856	97960	DBI	No
Ulipristal Up	0.0072	0.007562	19856	97960	DBI	No
PF-431396 Up	0.0072	0.007562	19856	97960	DBI	Yes
NS309 Up	0.00725	0.007562	19855	97820	DBI	No
GSK429286A Up	0.00725	0.007562	19855	97820	DBI	Yes
7-Hydroxycoumarine Up	0.00725	0.007562	19855	97820	DBI	No
